# Supplementary material for: Tumor site-directed A1R expression enhances CAR T cell function and improves efficacy against solid tumors
Source: Nat Commun. 2025 Jul 3;16:6123. doi: 10.1038/s41467-025-59021-9 (PMC12229354; doi:10.1038/s41467-025-59021-9)
Supplement: Supplementary file 3 — Supplementary Dataset 1 [file 41467_2025_59021_MOESM3_ESM.xlsx]

## Sheet: Sheet1
Marker	Fluorochrome	Dilution	Specificity	Clone	Company	Cat#	Lot#	URL
CCR7	Pe-Cy7	1:200	Human	3D12	BD	557648	1180106	https://www.bdbiosciences.com/en-us/products/reagents/flow-cytometry-reagents/research-reagents/single-color-antibodies-ruo/pe-cy-7-rat-anti-human-ccr7-cd197.557648
CD27	FITC	1:100	Mouse	LG.3A10	BD	124208	B301022	https://www.biolegend.com/de-de/products/fitc-anti-mouse-rat-human-cd27-antibody-4393
CD27	BV711	1:100	Human	O323	BioLegend	302834	B335472	https://www.biolegend.com/en-gb/products/brilliant-violet-711-anti-human-cd27-antibody-7935?GroupID=BLG10174
CD271 (NGFR)	AF647	1:200	Human	ME20.4	BioLegend	345114	B335699	https://www.biolegend.com/de-at/products/alexa-fluor-647-anti-human-cd271-ngfr-antibody-13015
CD271 (NGFR)	Pe-Cy7	1:200	Human	ME20.4	BioLegend	345110	B329050	https://www.biolegend.com/en-us/products/pe-cyanine7-anti-human-cd271-ngfr-antibody-7833?GroupID=GROUP28
CD3	PerCP-Cy5.5	1:200	Human	UCHT1	BD	300430	B295216	https://www.biolegend.com/en-gb/clone-search/percp-cyanine5-5-anti-human-cd3-antibody-4214
CD39	BV711	1:200	Human	A1	BioLegend	328228	B347236	https://www.biolegend.com/de-at/products/brilliant-violet-711-anti-human-cd39-antibody-13900
CD4	BUV805	1:400	Mouse	GK1.5	BD	612900	1316096	https://www.bdbiosciences.com/en-au/products/reagents/flow-cytometry-reagents/research-reagents/single-color-antibodies-ruo/buv805-rat-anti-mouse-cd4.612900
CD4	BUV805	1:400	Human	SK3	BD	612887	2028586	https://www.bdbiosciences.com/en-au/products/reagents/flow-cytometry-reagents/research-reagents/single-color-antibodies-ruo/buv805-mouse-anti-human-cd4.612887
CD4	APC-eF780	1:200	Mouse	RM4-5	ThermoFisher	47-0042-82	2311198	https://www.thermofisher.com/antibody/product/CD4-Antibody-clone-RM4-5-Monoclonal/47-0042-82
CD4	APC	1:200	Mouse	RM4-5	BioLegend	100516	B356935	https://www.biolegend.com/en-us/products/apc-anti-mouse-cd4-antibody-477?GroupID=BLG4745
CD44	BV785	1:200	Mouse	IM7	BioLegend	103059	B346798	https://www.biolegend.com/en-ie/products/brilliant-violet-785-anti-mouse-human-cd44-antibody-7959
CD44	FITC	1:200	Mouse	IM7	BD	553133	211136	https://www.bdbiosciences.com/en-us/products/reagents/flow-cytometry-reagents/research-reagents/single-color-antibodies-ruo/fitc-rat-anti-mouse-cd44.553133
CD45RA	BV421	1:200	Human	HI100	BD	562885	2038837	https://www.bdbiosciences.com/en-au/products/reagents/flow-cytometry-reagents/research-reagents/single-color-antibodies-ruo/bv421-mouse-anti-human-cd45ra.562885
CD45RO	BV650	1:200	Human	UCHL1	BD	304232	B338584	https://www.biolegend.com/fr-ch/search-results/brilliant-violet-650-anti-human-cd45ro-antibody-7877?GroupID=GROUP658
CD45RO	AF488	1:200	Human	UCHL1	BioLegend	304212	B331664	https://www.biolegend.com/en-us/products/alexa-fluor-488-anti-human-cd45ro-antibody-3340
CD62L	BUV737	1:200	Mouse	MEL-14	BD	612833	1111748	https://www.bdbiosciences.com/en-au/products/reagents/flow-cytometry-reagents/research-reagents/single-color-antibodies/buv737-rat-anti-mouse-cd62l.612833
CD62L	APC-Cy7	1:100	Human	DREG-56	BioLegend	304814	B345602	https://www.biolegend.com/en-ie/products/apc-cyanine7-anti-human-cd62l-antibody-2866
CD62L	AF700	1:200	Mouse	MEL-14	BioLegend	104426	B268247	https://www.biolegend.com/fr-lu/products/alexa-fluor-700-anti-mouse-cd62l-antibody-3409
CD8	APC-eF780	1:100	Mouse	53-6.7	invitrogen	47-0081-82	2311247	https://www.thermofisher.com/antibody/product/CD8a-Antibody-clone-53-6-7-Monoclonal/47-0081-82
CD8	BV650	1:200	Mouse	53-6.7	Biolegend	100742	B337720	https://www.biolegend.com/en-us/search-results/brilliant-violet-650-anti-mouse-cd8a-antibody-7635?GroupID=BLG2559
CD8	BUV737	1:400	Human	SK1	BD	612754	1125204	https://www.bdbiosciences.com/en-au/products/reagents/flow-cytometry-reagents/research-reagents/single-color-antibodies-ruo/buv737-mouse-anti-human-cd8.612754
CD8	BV711	1:200	Mouse	53-6.7	BioLegend	100748	B337293	https://www.biolegend.com/en-us/products/brilliant-violet-711-anti-mouse-cd8a-antibody-7926?GroupID=BLG279
DYKDDDDK Tag	PE	1:200	DYKDDDDK tag epitope	L5	BioLegend	637310	B358170	https://www.biolegend.com/fr-ch/products/pe-anti-dykddddk-tag-antibody-9383
DYKDDDDK Tag	Pe-Cy7	1:200	DYKDDDDK tag epitope	L5	BioLegend	637324	B335714	https://www.biolegend.com/en-us/products/pe-cyanine7-anti-dykddddk-tag-antibody-16137?GroupID=GROUP26
GzmB	AF700	1:100	Mouse	GB11	BD	560213	1131976	https://www.bdbiosciences.com/en-au/products/reagents/flow-cytometry-reagents/research-reagents/single-color-antibodies-ruo/alexa-fluor-700-mouse-anti-human-granzyme-b.560213
IFNγ	PE	1:100	Mouse	XMG1.2	BioLegend	505808	B278613	https://www.biolegend.com/nl-nl/products/pe-anti-mouse-ifn-gamma-antibody-997
IFNγ	BV605	1:100	Human	4S.B3	BioLegend	502536	B322041	https://www.biolegend.com/en-us/products/brilliant-violet-605-anti-human-ifn-gamma-antibody-7677
IFNγ	FITC	1:200	Mouse	XMG1.2	BioLegend	505806	B266185	https://www.biolegend.com/en-us/products/fitc-anti-mouse-ifn-gamma-antibody-995?GroupID=GROUP24
Ki67	AF647	1:100	Mouse	B56	BioLegend	558615	342573	https://www.bdbiosciences.com/en-au/products/reagents/flow-cytometry-reagents/research-reagents/single-color-antibodies-ruo/alexa-fluor-647-mouse-anti-ki-67.558615
LAG3	AF647	1:100	Human	11C3C65	BioLegend	369304	B327290	https://www.biolegend.com/en-us/products/alexa-fluor-647-anti-human-cd223-lag-3-antibody-12465
PD-1	BV421	1:100	Mouse	29F.1A12	BioLegend	135218	B318413	https://www.biolegend.com/en-us/products/brilliant-violet-421-anti-mouse-cd279-pd-1-antibody-7330
PD-1	FITC	1:100	Mouse	29F.1A12	BioLegend	135214	B360160	https://www.biolegend.com/en-us/products/fitc-anti-mouse-cd279-pd-1-antibody-7004
PD-1	BV785	1:100	Human	EH12.2H7	BioLegend	329930	B360653	https://www.biolegend.com/en-us/search-results/brilliant-violet-785-anti-human-cd279-pd-1-antibody-7980
PD-1	PE	1:200	Mouse	29F.1A12	BioLegend	135206	B342618	https://www.biolegend.com/de-at/products/pe-anti-mouse-cd279-pd-1-antibody-6170
PE	FLAG	1:400		L5	BioLegend	637310	B352151	https://www.biolegend.com/en-us/search-results/pe-anti-dykddddk-tag-antibody-9383?GroupID=GROUP26
PE-Cy7	FLAG	1:400		L5	BioLegend	637324	B335714	https://www.biolegend.com/en-us/products/pe-cyanine7-anti-dykddddk-tag-antibody-16137?GroupID=GROUP26
TCF1	PE	1:100	Mouse/Human	C63D9	Cell Signaling Technology	14456S	9	https://www.cellsignal.com/products/antibody-conjugates/tcf1-tcf7-c63d9-rabbit-mab-pe-conjugate/14456
TCF1	AF647	1:100	Mouse/Human	C63D9	Cell Signaling Technology	6709S	13	https://www.cellsignal.com/products/antibody-conjugates/tcf1-tcf7-c63d9-rabbit-mab-alexa-fluor-647-conjugate/6709
TIM3	BV711	1:100	Mouse	5D12	BD
TIM3	BV785	1:200	Mouse	RMT3-23	BioLegend	119725	B333384	https://www.biolegend.com/nl-be/search-results/brilliant-violet-785-anti-mouse-cd366-tim-3-antibody-14928
TIM3	BV421	1:200	Human	F38-2E2	BioLegend	345008	B355191	https://www.biolegend.com/en-us/products/brilliant-violet-421-anti-human-cd366-tim-3-antibody-7401?GroupID=BLG9937
TNFa	Pe-Cy7	1:200	Human	Mab11	BD	557647	2131650	https://www.bdbiosciences.com/en-us/products/reagents/flow-cytometry-reagents/research-reagents/single-color-antibodies-ruo/pe-cy-7-mouse-anti-human-tnf.557647
TNFα	BV421	1:100	Mouse	MP6-XT22	BD	563387	8346939	https://www.bdbiosciences.com/en-us/products/reagents/flow-cytometry-reagents/research-reagents/single-color-antibodies-ruo/bv421-rat-anti-mouse-tnf.563387
TNFα	PE/Dazzle	1:100	Human	MAb11	BioLegend	502946	B348968	https://www.biolegend.com/en-us/products/pe-dazzle-594-anti-human-tnf-alpha-antibody-10268
Viability	Fixable Yellow	1:400			Invitrogen	L34968A	2438368	https://www.thermofisher.com/order/catalog/product/L34968
