# Supplementary material for: Tumor site-directed A1R expression enhances CAR T cell function and improves efficacy against solid tumors
Source: Nat Commun. 2025 Jul 3;16:6123. doi: 10.1038/s41467-025-59021-9 (PMC12229354; doi:10.1038/s41467-025-59021-9)
Supplement: Supplementary file 6 — Source Data [file 41467_2025_59021_MOESM6_ESM.xlsx]

## Sheet: Fig 1.
Fig 1b
	NGFR CAR (Control)			A1R CAR			A3R CAR
A3R mRNA	0.056948	0.066489	0.050813	0.062775	0.063898	0.063052	0.122699	0.10846	0.125156
A1R mRNA	0.046729	0.050994	0.049358	0.162075	0.167504	0.204499	0.0499	0.048333	0.050556
Fig 1c
log([ADO], M)	NGFR CAR (Control)			A1R CAR			A3R CAR			A2AKO NGFR CAR
-11	0.143857	0.255338	0.245869	0.238799	0.348754	0.289549	0.198348	0.179212	0.125994	0.175174	0.142908	0.125994
-8	0.30717	0.391095	0.432439	0.286894	0.258456	0.284904	0.252221	0.261995	0.23796	0.230768	0.208905	0.145183
-7.5	0.482674	0.554375	0.531191	0.323691	0.284843	0.277435	0.434018	0.397993	0.303467	0.131681	0.19102	0.232926
-7	1.07984	1.29854	1.28156	0.397481	0.354592	0.431322	0.981733	1.2719	0.962385	0.247187	0.202998	0.233885
-6.5	2.62488	2.31352	2.23714	0.616501	0.635572	0.590914	2.67301	2.78548	2.49117	0.17008	0.151657	0.180861
-6	4.2955	4.33348	4.52985	1.4365	1.45101	1.59415	5.86168	5.88081	5.76805	0.238619	0.22099	0.235743
-5.5	5.71342	5.86441	6.83591	2.34355	2.95746	2.48694	8.35487	8.0382	8.21906	0.24557	0.278218	0.367333
-5	7.30604	10.3881	10.5288	5.24461	4.51897	4.83218	10.166	10.945	10.0088	0.404797	0.48563	0.389948
-4.5	12.0412	10.4982	10.9674	8.36693	8.14449	8.28339	10.6634	11.1736	12.7235	0.776561	0.664962	0.680516
-4	11.8634	11.8099	11.3403	11.3161	10.8456	9.36095	11.1736	15.3088	11.7307	0.985253	0.948169	0.936845
-3	10.632	7.86086	11.6786	12.4611	9.75304	11.3282	12.2109	10.6634	14.0145	1.82441	1.31952	1.88547
Fig 1d
IFNG	NGFR CAR (Control)			NGFR A1R			NGFR A3R
e0771H2	1976.54	1894.62	1882.79	4944.9	4723.99	4930.11	1738.68	1667.59	1592.99
24JKH2	745.47	866.99	821.25	2656.6	2603.65	2398.93	1183.54	1006.47	1059.25
TNF
e0771H2	388.93	388.52	393.04	685.48	675.94	700.83	321.6	330.62	333.5
24JKH2	81.28	99.88	90.53	241.66	205.96	214.56	165.82	157.94	155.35
Fig 1E
IFNG	OVCAR			OVCAR+A1Ri			MCF7			MCF7+A1Ri
NGFR (Control)	253.12	183.86	191.1	212.67	201.9	189.98	211.01	200.8	209.91	223.38	204.11	190.82
hA1R	1343.45	1297	1220.95	611.68	620.94	586.7	1012.49	966.37	1001.85	681.61	669.28	586.19
TNF	OVCAR			OVCAR+A1Ri			MCF7			MCF7+A1Ri
NGFR (Control)	11.89	70.55	82.83	52.26	102.77	132.76	60.52	81.55	139.54	27.61	184.51	195.38
hA1R	205.16	307.68	285.19	117.5	203.6	163.07	309.25	282.05	302.95	194.71	207.6	223.42
Fig 1F
IFNG	Ctrl			A1R			A3R
Stim 1	37.02	28.49	30.37	286.02	294.61	318.01	30.66	38.53	53.22
Stim 2	985.97	997.1	1021.61	4838.61	5497.12	5927.35	1199.8	1286.65	1842.57
Stim 3	2524.27	2624.12	2799.1	7748.69	8226.77	8428.81	2166.65	1923.48	2298.27
TNF	Ctrl			A1R			A3R
Stim 1	16.94	0	4.36	68.33	46.82	63.94	3.29	2.17	3.29
Stim 2	13.13	11.23	11.23	44.74	54.21	79.51	13.13	16.94	19.81
Stim 3	5.38	0.94	0	15.99	17.89	18.85	0.94	0	0
Fig 1G
	Ctrl CAR			A1R CAR			A3R CAR
NGFR+CD8+>IFNy%	3.5	3.71	4.05	15.8	15.2	17.7	6.93	6.66	6.86
NGFR+CD8+>Gzmb+TIM3%	14.1	12.1	13.5	33.3	33	34.9	18.3	16.6	18.1
NGFR+CD8+>PD1%	4.46	4.05	4.39	6.81	7.29	6.75	3.81	4.35	4.51
Fig 1J
CD8+>%CD69	+OVCAR			+OVCAR+A1Ri				CD8+>%CD69	+OVCAR			+OVCAR+A1Ri
Control	69.6	71.2	71.9	69.9	72.8	70.5		Control	38.2	36.9	37.3	37.7	38.8	37.2
hA1R	79.8	80.1	79	74.2	73.8	75.1		hA1R	63.6	62.8	65.2	47.2	49.5	47.7
CD8+>%TIM3	+OVCAR			+OVCAR+A1Ri				CD8+>%TIM3	+OVCAR			+OVCAR+A1Ri
Control	77.1	74.3	75.5	74.2	74.9	72.8		Control	65.3	62.9	60.9	64.5	63.4	58.9
hA1R	80.1	79.2	79.2	62.4	63.1	63.5		hA1R	81.7	78.8	81.4	64.3	69.2	63.3
CD8+>%TIM3+LAG3+	+OVCAR			+OVCAR+A1Ri				CD8+>%TIM3+LAG3+	+OVCAR			+OVCAR+A1Ri
Control	4.53	4.15	3.94	4.22	4.73	4.44		Control	32.2	31.5	30.3	31.7	32.7	30.7
hA1R	18.5	19.5	20.5	11.7	12.7	11.8		hA1R	60.4	55.7	56.5	42.4	43.8	43.4
CD8+>GZMB MFI	+OVCAR			+OVCAR+A1Ri				CD8+>GZMB MFI	+OVCAR			+OVCAR+A1Ri
Control	2671	2613	2224	2489	2046	2212		Control	812	835	682	710	630	655
hA1R	4619	4301	5155	3883	4040	3698		hA1R	1618	1600	1753	1182	1238	1285

## Sheet: Fig 2.
Fig 2A
Days	NT (Non-Treated)														Ctrl														A1R
0	6.21	8.1	6.21	8.64	5.75	7.8	5.94	8.4	4.62	11.88	10.73	12.92			8.96	7.36	8.4	7.2	5.52	10.5	7.02	6.96	15.05	11.22	7.54	11.22	13.69	14.28	11.22	4.84	9.57	4.6	5.5	9.9	7.83	5.76	6.72	7.75	11.88	9.92	14.43	12.92
3	12	14.43	12.58	25.92	16.1	19.74	12.87	20.7	19.95	23.97	24.99	17.28			12.3	11.52	16.72	9.86	9.3	13.32	10.8	5.25	17.94	13.69	9.3	17.55	16.28	24.96	16.34	8.64	18	7.56	10.24	23.52	15.54	7.59	8.4	11.55	7.83	11.55	11.88	17.02
6	25.97	30.08	35.38	48.1	24.91	39.44	18.92	36.6	32.66	39.53	35.99	25.01			25.97	18	27.44	16.38	12.21	19.44	15.12	5.76	29.89	30.25	11.55	20.09	26.4	31.28	16.28	15.84	27.56	16.17	11.84	29.12	12.58	7.84	9.61	4.8	12.95	21.12	11.9	23.37
8	42.7	52.36	53.46	53.13	34.8	67.68	34.65	51.1	45.9	76.5	28.08	21			29.64	18.04	28.16	21.84	12.92	18.48	14.8	8.99	25.08	30.16	12.95	20.68	34.1	29.4	27.56	17.34	31.96	20.64	15.4	44.8	15.96	15.58	12.24	10.85	20.64	27.14	38.08	34.32
10	63.96	64.08	60.97	101.65	77.22	73.84	52.44	66.36	56.4	83.72	30.68	46.5			41.48	25.46	44.28	22.05	21.15	25.62	17	10.85	27.5	42.34	18	19.32	40.87	40.2	26.79	20.28	37.8	31.2	26.01	57.67	23.85	28.81	17.02	12.54	17.22	50.92	39.05	53.55
13	72.96	94.08	72	138.03	82.82	94.9	67.23	108.15	96.9	98.88	40.32	62.32			56.09	36	49.41	26.95	25.85	40.5	24.2	15.6	36.6	64.8	34.2	30.8	52.26	70.72	42.84	37.63	68.62	40.8	42.09	89.1	36.58	57.66	45.43	16.77	30.08	51.84	51.84	68.25
15	122.08	103.04	101.46	191.18	125.58	106.68	109.12	125.44	120	150.06	51.12	71.2			81.78	40.5	72	30.53	33.28	51.75	42.18	19.32	51.06	67.62	52.56	40.96	80	85	76.32	62.79	87.12	61.77	58.4	120.36	96.05	83.25	56.76	26.4	44.82	99.44	71.28	92.92
17															99	47.25	114.08	36.57	38.19	67.5	72	24.44	75.84	89.91	72.9	67.64	114.95	92.88	84.8	77.38	122.4	90.72	67.15	154.8	122.5	117.48	68.06	42.21	66.66	114.46	99.51	143.55
Fig 2B
Spleen	MSCV Ctrl CAR (IL7+15)						A1R Ctrl CAR (IL7+15)						Non Treated
CD45.2+>CD8	880631	549323	742685	666490	477427	553324	290382	371229	212960	200907	242741	315859	101297	115641
CD45.2+>CD4	1121466	867783	1103360	1019752	708563	665535	1197065	1567827	963360	762441	1066893	1040374	831732	748732
Tumour	MSCV Ctrl CAR (IL7+15)						A1R Ctrl CAR (IL7+15)						Non Treated
CD45.2+>CD8>Cherry+	179.165	373.172	836.18	557.416	297.275		65.7901	133.122	16.7045	24.9806	27.394	37.9393	0.515017	0.520807
Fig 2C
	NGFR (Control)				hA1R
CD8+NGFR+%TSCM	13.6	39.4	44.3	18.4	2.15	20.5	16.9	7.08
CD4+NGFR+%TSCM	13.8	36.9	19.7	15.5	6.66	18.6	7.22	4.25

## Sheet: Fig 3.
Fig 3A
	Ctrl			Ctrl(DP)			A1R			A1R(DP)
IFNG	344.39	336.35	283.65	454.56	440.59	437.95	765.47	696.28	738.79	4996.53	4341.01	4613.13
TNF	49.63	44	37.04	59.19	60.61	67.75	46.46	40.16	41.56	798.31	639.14	668.39
Fig 3C
Stim	Mock (Control)			NR4A2KO			NR4A2/hA1R
0	0	0	0	0	0	0	0.145438	0	0.151579
1	0	0	0	0	0.170434	0.318168	18.2289	16.4415	19.5178
2	0	0	0	0	0	0	22.027	25.1357	18.7999
3	0	0	0	0.16193	0	0	16.9302	22.2301	17.31
Fig 3D
IFNG
Stim	MOCK (Control)			NR4A2			NR4A2_hA1R
1	236.54	224.58	223.44	272.37	298.1	297.42	956.55	860	911.16
2	992.18	848.29	778.79	1152.02	1073.24	1209.2	3933.47	3677.64	3642.26
3	806.9	808.25	832.54	1086.23	1040.25	1116.1	4573.7	4539.85	5002.39
TNF
Stim	MOCK (Control)			NR4A2			NR4A2_hA1R
1	89.1	88.76	82.79	142.64	149.18	147.46	275.45	234.21	260.97
2	509.2	414.64	337.08	707.36	660.83	789.01	1756.3	1710.32	1590.03
3	206.51	207.21	199.51	357.69	347.03	350.94	1992.45	1545.16	1852.6
IL2
Stim	MOCK (Control)			NR4A2			NR4A2_hA1R
1	256.72	246.76	197.26	340.42	419.18	324.56	727.63	755.18	719.38
2	99.32	70.2	50.09	103.05	90.5	147.86	2225.45	2443.42	2270.97
3	15.2	13.52	10.96	14.97	20.53	13.28	1711.23	1819.08	1288.04
Fig 3E
IFNG ICS
Stim	Mock (Control)			NR4A2KO			NR4A2/A1R
1	17.1	18.6	18.3	19.9	18.2	15.6	26.3	25.9	24.4
2	15.1	13.8	10.8	13.1	13.9	12	27.9	23.8	27
3	13.6	14.2	13.3	6.41	6.66	4.43	18.3	17.4	18.1
TNF ICS
Stim	Mock (Control)			NR4A2KO			NR4A2/A1R
1	8.37	8.02	9.09	6.68	5.48	5.22	14.4	13	13.6
2	5.02	5.2	5.26	2.58	3.52	3.65	15.8	14.2	14.7
3	5.09	4.66	6.24	2.47	2.84	1.43	6.86	7.35	7.14
Fig 3G
%TSCM	Mock (Control)					NR4A2KO					NR4A2_hA1R
CD8+	13.3	19.7	20.7			11.1	19.7	20.4			11.2	16.8	16.8
CD4+	13.6	7.5	37.5			10.3	7.5	33.6			9.73	8.19	31.2
Fig 3H
CD8+%CD62L
Stim	Mock (Control)			NR4A2KO			NR4A2/hA1R			Mock+A1Ri			NR4A2+A1Ri			NR4A2/hA1R+A1Ri
1	20	19.8	20.5	13.3	12.7	14.1	9.9	8.92	9.04	22.4	21	22	14.3	15.7	16.3	19.9	19.9	18.1
2	30.4	29.7	28.7	18.2	19.3	18.5	13.9	13.1	14.6	37.5	29.3	38.8	26.9	26	27.2	33	31	33.8
3	30.4	26.2	25.7	19.3	19.7	18	11.3	11.4	9.92	33.5	31.8	33	26.7	23.6	21.6	23.2	25.2	22
CD8+%LAG3
Stim	Mock (Control)			NR4A2KO			NR4A2/hA1R			Mock+A1Ri			NR4A2+A1Ri			NR4A2/hA1R+A1Ri
1	13.8	11.2	13.1	19.2	18.8	18.4	13.1	13.5	13.2	10.3	9.21	8.06	15.1	14.9	14.8	8.24	7.6	9.03
2	25	27.6	29	43.3	42.1	43.3	52.8	50.1	49.8	21.4	24.4	22.5	34.4	32.3	33.8	28.1	29.2	26.6
3	29.5	28.8	29.6	35.6	36.7	38.6	46.5	48.4	48.7	30	26.7	25.7	32.5	35.5	31.9	32.4	30.8	32.8
CD8+%TIM3
Stim	Mock (Control)			NR4A2KO			NR4A2/hA1R			Mock+A1Ri			NR4A2+A1Ri			NR4A2/hA1R+A1Ri
1	82.3	82	82.4	81.5	81.5	80.3	80.4	78.9	78.9	80.6	80	80.3	79.5	79.6	78.8	79.6	80.3	80.8
2	65.3	65.7	67	74.6	74.6	74.9	85.2	84.5	83.8	58.3	61.2	60.1	66.7	63.6	63.9	66.5	69.7	65.8
3	52.1	58.2	61.5	67.1	68.3	68.9	80	81.9	81.9	55.9	57.5	55.2	60.2	62.4	60.7	66.6	68.4	68.7
CD8+%PD-1
Stim	Mock (Control)			NR4A2KO			NR4A2/hA1R			Mock+A1Ri			NR4A2+A1Ri			NR4A2/hA1R+A1Ri
1	12.5	12	12	9.51	9.34	9.57	21.7	22.2	20.7	10.2	10	9.98	8.26	7.97	7.91	9.63	9.38	9.62
2	11	10.4	10.3	9.5	9.73	9.39	21.2	20.1	19.9	9.74	10.2	9.75	7.85	8.59	8.58	10.4	11	10.1
3	8.48	7.57	7.85	6.14	6.73	6.51	13.8	14.1	14.7	10.4	9.05	7.14	6.35	6.06	5.35	8.17	9.57	9.28
Fig 3I
IFNG
	Mock (Control)			NR4A2/A1R
1	132.77	114.3	116.1	672.65	627.49	639.91
2	248.63	232.63	244.9	2490.56	2695.36	2846.95
3	337.82	408.73	407.53	4999.67	4150.18	3899.06
TNF
	Mock (Control)			NR4A2/A1R
1	61.53	54.83	53.51	313.87	301	305.71
2	89.54	77.14	93.42	644.2	716.04	812.45
3	94.26	118.9	123.47	736.71	629.43	700.2
IL-2
	Mock (Control)			NR4A2/A1R
1	430.89	332.41	323.33	2322.82	2430.29	2337.56
2	319.38	285.73	322.61	8900.78	9477.31	10197.4
3	279	272.46	234.99	10262	5832.38	9421.26
Fig 3N
	UP	DN
Non-Stim	0	0
Stim 1	216	-120
Stim 2	330	-144
Stim 3	1744	-1480

## Sheet: Fig 4.
Fig 4A
	Non Treated						Mock (Control) 5e6						NR4A2 KO 5e6						NR4A2/A1R 5e6
0	25	12.58	12.16	16.38	16.65		15.99	8.37	9.28	15.68	12.92	16.77	11.22	15.2	21.56	17.15	13.65		14	17.63	9.28	14.76	10.89	20.24
3	35.2	20.7	26.23	24.48	25.2		35.99	16.92	13.86	17.55	34.72	23.85	27	20.88	25.97	25.3	31.36		28.32	25.96	26.04	22.79	14.4	24
5	39.44	36.4	31	33	36.72		39	15.68	15.84	21.42	35.96	21.6	26.68	25.33	35.36	31.36	41.61		21.93	27.6	24.96	23.92	20.16	29.68
7	45.14	40.71	40.7	41.89	49.14		44.1	12.24	21.32	22.68	30.16	27.36	28.62	25.52	39.44	34.3	37.74		30.72	26.55	24.78	18.24	17.86	24.99
10	53.72	59.86	54.4	65.1	58.65		45.5	14.96	24.48	20.91	24.48	27.73	33.28	25.8	40.6	30.8	48.61		12.6	20.09	10.66	11.55	7.5	19.78
12	66.4	69.72	64.6	77	71.25		66.6	21.06	33.92	30.24	38.94	34.98	36.72	28.6	52.93	34.5	62.07		10.2	13.3	10.92	4	8.37	15.2
14	81	94.76	76.36	88.4	80		76.44	24.3	45.82	35.75	43.52	47.4	44.1	38.88	65.52	47.44	76.18		15.54	17.5	15.5	4	16.34	22.54
17	100.58	110.21	102.6	103.96	100.43		83.6	42.12	53.12	46.9	54.02	52.44	55.76	51.03	69	54.77	99.42		38.02	23.56	20.46	4	20.8	35.4
19	112.11	112.35	93.24	111.15	119.97		104.5	53.55	64.8	51.75	73.5	60	65.12	53.6	80.58	62.71	124.05		42.44	32.4	22.75	4	33.5	42.24
21	124.32	133.28	116.25	142.5	129.28		108	56.07	60.52	64.8	89.6	81.7	80.58	65.45	96.3	76.44	115.44		51.74	36	22.94	4	31.28	49.7
24	148.35	151.2	129.78	161.24	145.41		114	79	65.28	78.72	105.28	92.15	100.57	72.24	111.72	94.01	130.24		56.01	42.84	29.82	0	53.04	56.98
26							132.98	96.46	71.94	104.64	116.4	109.18	143.64*	108.29*	132.16*	109.06*			75.92	44	37.92	0	57.51	59.25
28							140.61	110.24	75.19	129.36	119.6	148.8		140.4*	138.43*	117.82*			79.96	44.82	42.72	0	61.2	63.64
31								101.65*	89.88*		147.56*				147.98*				92.98*	45.9*	49.29*	0*	78.2*	106.47*
Fig 4B-C
	Non Treated							Mock (Control) (30e6)							NR4A2 KO							NR4A2/hA1R
0	11.9	9.24	8.7	11.04	10.73	16.8	11.9	10.56	8.32	8.7	12.48	16.38	11.78	10.88	8.12	8.7	11.56	11.1	15.58	10.56	12.54	11.56	9.28	15.48	10.54	8.12	11.16	12.58
2	19.6	15.12	10.5	15.5	17.2	16.65	14.4	10.85	9.3	11.16	14.7	16.72	11.9	12.58	10.89	11.4	12.96	13.86	14.8	11.56	13.68	9.28	9.52	10.5	9.6	7.5	13.02	13.65
4	18.48	15.2	15.4	16.2	16.8	19.35	17.2	15.98	10.85	12.21	14.43	20.16	16.72	13.6	14.43	14.43	13.68	16.28	15.48	17.28	14.35	13.32	10.56	12.48	11.2	9.9	13.65	11.88
7	22.5	17.22	16.17	17.92	20.7	18.86	18.5	14.4	12.21	17.22	21.6	14.8	17.28	15.12	16	16.56	12.87	19.27	24.19	16.38	18.04	11.9	8.96	10.44	11.55	14.44	12.96	13.2
10	27.36	20.68	17.1	19.72	23.5	26.52	24.84	12.95	7.5	14.82	22.05	16.4	15.2	16.34	16.1	16.4	12.6	19.32	20.21	16.38	14.19	10.88	8.7	10.54	9.92	8.91	8.4	8.99
14	33.55	24.38	16.66	24.7	27.93	31.11	27.54	9.3	7.25	11.88	15.17	12.24	16.38	20.24	14.43	14.82	11.9	17.22	17.2	14.43	9.9	4.18	7.2	5.98	3.99	5.94	5.75	7.02
16	44.85	38.4	31.11	27.73	31.92	37.7	39.68	11.2	7.84	14.44	16.8	15.58	15.99	13.3	12.87	14.44	16.72	13.6	18.45	15.3	12.6	3.6	5.75	5.6	4	5.28	5.28	7.54
18	40.32	38.43	32.94	30.53	35.4	40.87	42.24	11.55	7.28	13.94	16.81	11.47	16.4	13.02	12.48	13.68	14.8	15.84	15.99	14.04	14	3.8	7.28	7.8	5.04	5.67	5.67	8.91
21	48.8	47.57	41.3	49.4	44.85	48.18	48.28	10.85	12.58	15.99	17.1	16.28	16	13.76	14.8	21.32	15.6	17.02	19.27	16.77	17.22	2.25	4.83	4.83	2.25	2.25	4.76	4.94
23	60.72	48.96	46.72	51.3	50.92	45.99	50.37	14.4	11.22	17.2	19.89	17.02	15.58	15.17	15.18	19.78	17.64	19.78	24.94	16.38	18.33	0	4	5.52	0	0	4.6	7.02
25	68	63.99	47.45	56.43	51.1	46.92	51.1	12.95	12.21	16.72	22.54	15.91	18.45	14.4	18.9	16.56	15.54	13.68	23.32	16.4	14.85	0	6.75	5.72	0	0	4.41	10.56
28	81.7	67.15	53.72	63.65	60.72	68.53	46.8	14.8	11.4	18.24	29.89	17.63	15.84	11.4	17.39	18.45	15.96	21.12	21.84	15.12	18	0	6.38	4.41	0	0	6.25	9.6
Fig 4D
Group	D28vD0
Mock	40.1515
Mock	37.0192
Mock	109.655
Mock	139.503
Mock	7.63126
Mock	34.4652
Mock	4.77941
NR4A2	114.163
NR4A2	112.069
NR4A2	38.0623
NR4A2	90.2703
NR4A2	40.1797
NR4A2	43.1818
NR4A2	43.5407
NR4A2/hA1R	-100
NR4A2/hA1R	-31.25
NR4A2/hA1R	-71.5116
NR4A2/hA1R	-100
NR4A2/hA1R	-100
NR4A2/hA1R	-43.9964
NR4A2/hA1R	-23.6884
Fig 4E
CD8+FLAG+ counts/mg
Mock (Control)						NR4A2KO						NR4A2/hA1R
46.0303	30.5739	5.83023	34.6859	32.6278		27.3747	14.7234	156.746	25.1319	79.8607	72.594	8.08994	40.8656	28.6017	113.632	29.1434
CD4+FLAG+ counts/mg
Mock (Control)						NR4A2KO						NR4A2/hA1R
2.17711	0.673435	2.28139	0.449008	0.741541		0.734891	1.39619	1.86253	1.61102	0.969183	1.07547	18.0136	0.928764	1.09074	1.7466	0.766932
Fig 4F
CD8+FLAG+ counts
Mock (Control)						NR4A2KO						NR4A2/hA1R
253313	138842	746180	397702	379541	327771	85161.3	232073	179739	129360	234050	201317	210471	162303	450360	81986.2	90271.4	244394
CD4+FLAG+ counts
Mock (Control)						NR4A2KO						NR4A2/hA1R
56897.1	59965.2	141778	107727	104589	84984.1	40832.3	163328	79705.2	50591.8	56626.9	128244	108302	77531.3	109660	30609.6	54075	73465.5
Fig 4G
	Mock (Control)							NR4A2KO							NR4A2/hA1R
CD8+FLAG+ counts	381049	330246	499103	25676.6	156149	211749	156360	82207	2563.4	231771	4802.63	75719.2	7318.12	98146.9	295566	101530	336870	762141	18579.9	453749	256979
	Mock (Control)							NR4A2KO							NR4A2/hA1R
CD4+FLAG+ counts	759530	855794	854901	77133.9	404587	499194	731064	237813	9258.63	705860	18125.5	187363	33652.7	189261	588793	200325	1054530	2861438	36432.8	1310639	839085
Fig 4H
	Mock (Control)						NR4A2KO						NR4A2/hA1R
%TCF7+CD45RA+CD62L+CD27+ of CD8+FLAG+	19.3	22.4	8.43	22.6	18.4	15.2	37.1	6.51	18.8	32.4	13.7	21	18.2	20.5	7.92	16.9	40.9	21.3
%TCF7+CD45RA+CD62L+CD27+ of CD4+FLAG+	11.2	8.81	5.83	9.05	9.54	8.89	13.8	3.17	7.44	12.8	11.6	4.47	7.58	6.55	5.36	9.26	13.5	12.9
Fig 4K
Cluster	NR4A2KO						NR4A2/hA1R
1	16.8435	10.661	24.423	6.25	10.687	3.73514	11.875	9.78261	13.2075	8.64683	7.53012
2	5.03979	10.0213	5.71393	6.25	8.01527	9.16808	8.125	4.34783	2.42588	3.31275	3.01205
3	14.0584	14.9254	11.7364	41.6667	17.5572	22.4109	42.5	39.1304	22.6415	48.5682	38.5542
4	23.4748	20.6823	16.3767	16.6667	21.9466	17.3175	9.375	9.78261	19.407	6.00786	9.33735
5	9.41645	14.0725	10.1444	14.5833	7.25191	12.9032	13.75	13.0435	13.7466	13.9248	9.63855
6	25.0663	23.6674	27.2492	12.5	29.9618	27.5042	8.125	3.26087	18.8679	8.47838	14.759
7	6.1008	5.97015	4.35641	2.08333	4.58015	6.96095	6.25	20.6522	9.7035	11.0612	17.1687
Fig 4L
Tumor	Mock (Control)	NR4A2KO	NR4A2A1R
Tex	10.2	14.9717	10.574
TPEX CD62L+	8.065	5.62	4.22
TPEX CD62L-	38.4667	34.2667	25.62
Teff	32.6333	37.9167	54.98
Spleen	Mock (Control)	NR4A2KO	NR4A2A1R
Tex	7.815	9.295	9.67333
TPEX CD62L+	21.0333	25.1333	23.1333
TPEX CD62L-	8.78	10.025	10.2833
Teff	48.5167	42.6833	44.9667

## Sheet: Fig 5
Fig 5E
Red	Mock (Control)			NR4A2KO			N/A1R
0	-0.2649	-0.24711	-0.25594	-0.23372	-0.19947	-0.23209	-0.24437	-0.2331	-0.18844
1	0.111721	0.191266	0.117857	0.181524	0.162011	0.207116	0.278099	0.272489	0.273681
2	-0.00931	-0.00396	0.014675	0.005925	0.040209	0.05717	0.143067	0.102846	0.138954
3	-0.05409	-0.08105	-0.0662	-0.08663	-0.08187	-0.0757	0.121613	0.078806	0.05891
Fig 5I
	logFC (Early vs Late)	Connectivity
EGR1	1.18088	0.560829
IRF8	1.49526	0.866967
HIVEP3	0.862257	0.671664
EGR3	2.06517	0.672876
HMGA2	3.99678	0.340612
ZBTB32	-0.57112	0.607533
CSRNP1	0.63993	0.636386
ELF3	1.52045	0.421697
SIX1	1.37164	0.201657
TEAD4	1.38984	0.179608
ARID3B	-0.27467	0.358254
TBX21	0.274786	0.473969
NR2F2	1.16482	0.118204
FOSL1	0.684544	0.257041
MESP1	0.359663	0.155671
FOXP4	-0.24777	0.12269
ETV4	-0.24766	0.146152
HES1	0.418567	0.053054
Fig 5K
Stim	Mock (Control)			NR4A2KO			NR4A2/hA1R
0	3.03309	2.26871	3.5384	4.36594	4.2722	5.62823	2.90877	4.91683	3.78947
1	19.7752	25.5784	18.9055	26.0677	21.6451	38.8165	54.3776	58.996	68.9533
2	12.8712	11.9522	9.3386	24.1554	26.9396	22.9076	30.6039	37.6144	26.1724
3	6.49174	4.30428	5.06155	10.8493	9.83903	8.41061	24.1006	22.7679	17.1177
Fig 5L
IFNG
Mock (Control)			NR4A2/hA1R			NR4A2/hA1R/IRF8KO
2018.11	2142.47	2092.13	2990.85	3077.25	3059.92	2588.26	2527.3	2596.05
TNF
Mock (Control)			NR4A2/hA1R			NR4A2/hA1R/IRF8KO
1039.71	993.68	1054.81	2431.92	2163.73	2298.29	1311.29	1329.84	1617.72
IL2
Mock (Control)			NR4A2/hA1R			NR4A2/hA1R/IRF8KO
130.86	139.78	178.89	829.1	920.63	782.04	467.36	379.61	597.93
Fig 5N
CD8+FLAG+CD62L+CD69-	Mock (Control)			NR4A2/hA1R			NR4A2/hA1R/IRF8KO
OVCAR	32.2	32.7	34.2	20.6	21.3	20.9	34.4	36.1	37.9
CD8+FLAG+CD62L-CD69+	Mock (Control)			NR4A2/hA1R			NR4A2/hA1R/IRF8KO
OVCAR	38.4	36	35.1	47.6	45.7	46.7	31.2	30.9	30.2
CD4+FLAG+CD62L+CD69-	Mock (Control)			NR4A2/hA1R			NR4A2/hA1R/IRF8KO
OVCAR	46.5	47.3	47.9	34.1	33.5	33.2	47.9	49.8	52.1
CD4+FLAG+CD62L-CD69+	Mock (Control)			NR4A2/hA1R			NR4A2/hA1R/IRF8KO
OVCAR	21.6	20.3	20.7	26.9	27.5	27.3	15.9	15.8	14.9

## Sheet: Supp Fig 1.
Supp Fig 1A-B
Pre-sort	Ctrl													A1R													A3R
NGFR%	55	60	52.3	68.8	65.6	65.5	64.5	41.9	72.2					38.9	37.4	42.2	35.4	33.4	49.5	22.9	23.3						34.7	44.2	40.1	49.1	37.5
HER2 CAR%	70.6	43.1	92.1	71.8	66.9	37.9	56.9	26.1	78.5					47.3	87	69	62.3	39.3	49	23.7	72.2						56.9	39.1	91.8	67	62.1
Post-sort	Ctrl													A1R													A3R
NGFR%	93.3	95.7	89.8	94.3	96.3	95.9	97.3	89.1						93.9	88.7	91.1	96.2	93.7	95.7	88.4							91	90.4	86	91.6	94.5	90.8	96.6	83.4
HER2 CAR%	90.8	97.6	52.3	95.4	90.5	83.3	85.8	79.3						97.9	66.2	96.7	94	88.1	91.5	87.4							97	96.1	48.4	95.7	91	82.2	88.5	80.7
Supp Fig 1C
	Ctrl			A1R			A3R
A2AR mRNA	1.46831	0.922842	0.608849	0.600467	1.25193	1.95092	1.27234	2.40742	1.78694
Supp Fig 1D
A1R mRNA	Ctrl CAR			A1R CAR
Control CARtg ISO(1:1000)	1.17093	0.851247	0.977826	2068.43	912.903	1171.64
TAG(1:10000)	0.360395	0.553882	1.10011	1399.78	1500.25	1711.43
A3R mRNA	Ctrl CAR			A3R CAR
Control CARtg ISO(1:1000)	1.11701	1.32835	0.554645	880.982	686.43	618.645
TAG(1:10000)	2.05571	3.97137	2.98894	552.425	587.985	556.268
Supp Fig 1E
log([NECA], M)	NGFR CAR (Control)			A1R CAR			A3R CAR			A2AKO NGFR CAR
-11	0.208604	0.160754	0.132774	0.192051	0.131681	0.163789	0.138719	0.0691643	0.127291	0.146948	0.0563926	0.0145948
-8	1.8443	1.72469	1.68082	0.382392	0.390076	0.405184	1.34995	1.66461	1.46107	0.0821044	0.127097	0.126967
-7.5	2.06397	2.4389	2.00898	0.661916	0.480753	0.480479	2.14588	1.87827	2.05859	0.06453	0.104715	0.166013
-7	6.21917	6.86283	5.39662	1.99809	1.58292	2.09054	6.4891	6.34609	6.61092	0.15053	0.123912	0.133865
-6.5	6.45184	5.97856	6.33637	2.80304	2.22979	2.72395	6.71579	7.34628	6.56159	0.225671	0.194899	0.172292
-6	9.23811	8.59081	8.42778	5.62735	5.00504	6.14567	8.83562	9.40011	8.79485	0.463883	0.339602	0.434018
-5.5	7.27069	10.7163	8.78135	8.47098	8.18445	7.38247	10.4178	10.4079	12.8031	0.510489	0.581878	0.781796
-4.5	11.8769	12.583	11.0011	10.3487	10.7913	9.2761	12.2253	11.9997	12.4611	1.53481	1.36518	1.2376
-3			14.8397	15.07	12.0972	16.0004	15.1883	13.7436	14.1954	2.50349	2.1058	2.41909
Supp Fig 1F
	NGFR (Control)				NGFR A1R				NGFR A3R
EC50 NECA	1.417	5.384	0.678		5.418	11.87	5.978		1.915	3.248	1.729
EC50 ADO	2.003	3.235			13.26	19.76			1.389	4.433
Supp Fig 1G
IFNG	NGFR (Control)			A1R
T only	0.51	0	0.4	0.4	0.4	0.63
EH2	445.83	320.32	336.69	2153.23	2258.13	2309.42
EH2+DPCPX(1uM)	384.66	390.98	304.11	352.69	349.71	317.86
EH2+NECA(1uM)	89.75	142.12	131.62	584.78	577.1	633.5
TNF	NGFR (Control)			A1R
T only	12.95	0	0	8.51	8.51	12.95
EH2	51	47.6	63.05	102.53	117.5	119.39
EH2+DPCPX(1uM)	54.42	61.31	61.31	49.3	56.14	56.14
EH2+NECA(1uM)	40.84	34.1	54.42	87.88	75.33	84.27
Supp Fig 1H
IFNG
	Ctrl CAR								A1R CAR								A3R CAR
NECA	61.4393	60.5696	17.8667	45.9506	68.208	72.0611	36.4817		51.916	52.4837	18.3106	39.2586	51.0227	67.6867	36.5002		20.361	52.2024	55.5826	66.9228	29.2379
NECA+SCH	127.932	106.504	86.5088	109.234	89.9108	113.696	103.409	91.4763	114.489	97.4468	102.197	111.028	83.5376	111.084	100.646	96.7529	87.4422	120.286	119.014	117.552	94.9883	96.6977
TNF
	Ctrl CAR								A1R CAR								A3R CAR
NECA	45.5749	50.5776	8.24683	74.3322	59.0625	38.1071		50.2841	51.1277	14.6466	68.4537	64.7297	47.2222				29.4181	57.5907	53.0587	35.0871
NECA+SCH	150.415	100.903	81.0168	22.8908	120.616	134.167	92.8739	122.293	97.3905	115.949	35.5489	119.745	125.855	101.169			76.6234	79.9169	123.565	114.391	87.326
Supp Fig 1I
24JKHER2	Ctrl CAR					A1R CAR
20	51.38	36.17	46.9	68.3	23.53	63.63	99.2	52.07	63.57	30.55
10	32.88	13.44	46.12	51.04	15.57	48.22	73.92	42.5	55.3	18.63
5	19.94	11.77	31.43	28.55	7.932	35.09	50.71	35.8	49.83	8.902
1	5.433	18.45	9.577	7.905	1.976	14.31	17.56	21.92	21.36	-0.3203
E0771HER2	Ctrl CAR					A1R CAR
20	55	63.56	32.84	64.25	83.11	55.83	85.52	37.87	62.4	73.21
10	41.99	43.6	20.74	42.49	75.12	51.64	72.9	29.9	44.21	56.29
5	26.98	27.34	12.69	26.83	70.75	45.76	62.09	20.16	27.42	56.38
1	9.156	10.22	8.506	7.115	32.15	19.6	31.1	5.186	6.814	43.34

## Sheet: Supp Fig 2.
Supp Fig 2A-B
Presort	Ctrl CAR										hA1R CAR
%NGFR	11.2	26.8	20.5	7.48	12.1	9.83	14	15.8	16.2		5.94	12.3	8.81	7.4	3.56	2.32	6.57	5.56	7.12
%LeY	27.4	63.5	36.3	73.6	45.7	31.9	49	54.8	55.7		30	60.9	33.6	73.4	40.7	26.5	41	47.9	50.8
Postsort	Ctrl CAR										hA1R CAR
%NGFR	96.9	95	91.8	93.6	95.2	90.6	88	96.4	97.7		94.8	88.1	86.7	86.6	86	76.4	68.5	92.1	94.9
%LeY	82.6	53.3	17.3	88.5	68	55.3	61.3	82.5	84.5		79.5	59	25.6	88.9	67.3	49.9	34.2	77.9	76.4

## Sheet: Supp Fig 3.
Supp Fig 3A
	Ctrl CAR (IL7+15)						A1R Ctrl CAR (IL7+15)
CD45.2>CherryCD8>GzmBMFI	242	199	168	99.4	154	163	163	245	253	267	171	345
CD45.2>CherryCD8>Tim3MFI	142	177	104	99.2	59	127	167	181	197	199	147	224
CD45.2>CherryCD8>PD1%	28.9	50.5	15.3	5.36	15.3	20.6	29.9	25.2	47.6	54.7	47.2	40.8
CD45.2>CherryCD8>IFNy%	8.19	18.1	3.62	3.16	5.54	7.7	4.17	7.01	11.8	7.44	17.8	15.9

## Sheet: Supp Fig 4
Supp Fig 4C	Non-treated						Ctrl CAR						Ctrl CAR (DPCPX)						A1R CAR (DPCPX)
0	15.91	13.68	15.75	15.2	16.77	14.7	14.06	15.21	13.3	11.9	14.06	12.4	14.8	11.22	15.6	16.8	13.86	16.77	16.4	13.68	15.17	11.16	12.87	10.89
4	9.92	13.32	13.53	15.6	14.76	10.24	12.95	12.92	9	10.54	10.88	15.91	11.47	9	12.54	10.88	11.31	15.96	10.54	8.7	10.56	10.85	9.61	9.86
7	14.35	13.3	13.65	16.4	18.62	10.85	17.22	12.3	16.81	14.4	17.55	19.78	17.16	12.95	16	15.12	20.16	19.35	10.85	13.26	12.96	13.68	11.22	15.4
12	19.2	18.45	21.07	23	21.62	15.2	17.2	13.69	17.64	17.28	18.48	16.38	25.2	20.7	18.06	15.12	19.6	19.2	17.6	15.91	18.49	20.16	21.5	23
15	24.2	24	27.84	23.5	24.3	18.48	23.03	23.97	28.05	19.74	22.95	20.16	27.6	22.08	21.62	21.15	27.26	17.6	30.6	26.88	20.7	23	24.3	27.73
18	35.28	27.44	34.56	31.9	32.64	24.48	26.46	22.08	31.35	18	21.15	22.88	20	23.03	18.49	25	29.9	18.45	29.89	26.32	22.56	25.5	26.46	25.5
21	32.76	31.2	43.5	33.04	37.05	31.85	24	22.56	24.84	20.4	24.5	18.48	29.44	26.46	14.7	19.2	23.22	15.2	33.04	38.35	20.4	25.5	33.15	22.05
25	44.1	37.4	49.28	51.84	44.8	24.96	25.48	21.12	27.04	22.55	34.77	24.91	28.2	28.6	22.05	18.48	24.2	19.74	30.16	34.16	28.6	23.52	31.35	28.09
29	56	55.2	37.21	57.6	56	39.65	24	15.96	26.32	21.12	31.32	19.8	26.88	23.85	26.32	16.28	24.96	12.58	34.81	29.15	26.46	27.44	31.32	28.08
35	56.16	57.8	46.2	64.68	72.8	53.28	14.8	18.92	26.95	19.76	22.54	16.81	26.4	18	25.38	21.12	26.4	7.8	30.87	30.8	23.46	22.56	33.04	25.38
42	63.14	76.54	52.56	73.87	91.67	72.24	22.08	25.97	36.58	23	30.24	22.95	29.89	26.46	23.5	24	24.48	6.72	35.1	36.58	18.48	31.9	31.32	20.16
49	70.55	79.2	56.88	79.8	96.9	66.42	21.15	22	37.62	24.38	32.48	18.04	28.56	29.64	30.8	23.52	30.74	10.54	31.32	36.6	15.21	29.64	33.6	28
56	98.44	110.24	62.9	98.7	97.2	76.54	28.05	20.16	41.3	27	31.36	34.72	29	28.56	42.24	26.4	25.42	11.9	40.2	38.43	16.81	33.04	41.6	32.45
67	112.1	94.05	102.6	94	109.61	107	41.44	27.54	55.48	35.7	30.74	37.8	38.19	48.3	42.09	34.1	39.52	19.74	43.66	60.83	18.86	35.99	50.41	27.04
74							47.25	33.15	81	41.04	38.28	28.42	51.1	42.78	54.67	40.26	33.63	20.7	51.59	71.61	25.48	39.06	59.04	47.52
84							65.7	35.4	102.96	56.98	36.58	48.84	61.56	61.92	73.15	58.52	56.09	27.04	57	89.25	33.48	55.5	87.4	45.99
Supp Fig 4D
	Non-treated						Control CAR (no preconditioning)						Control CAR (DPCPX preconditioning)						hA1R CAR (DPCPX preconditioning)
Lymphocytes/Single Cells/Viable/NGFR+ | Count	0.519561	1.38226	0	1.56942	0.276184	0	240.713	147.864	171.606	281.807	300.035	279.816	368.823	291.037	95.7779	169.946	163.851		214.765	102.311	88.8264	52.3671	90.7385	111.924
Lymphocytes/Single Cells/Viable/NGFR+/CD8 | Count	0	0	0	0	0	0	219.237	136.882	158.195	257.365	273.594	256.485	325.543	254.912	73.1636	123.064	137.346		176.156	79.8126	70.0573	41.6453	75.7862	93.536
Lymphocytes/Single Cells/Viable/NGFR+/CD4 | Count	0	0	0	0	0	0	16.2933	7.34471	10.0019	16.7997	18.7277	15.1535	33.5113	27.1617	1.99537	0	2.40958		33.6798	19.7123	16.4315	9.32856	12.9032	16.1159

## Sheet: Supp Fig 5
Supp Fig 5C
24hrs	Control			NR4A2/NGFR
No Stim	104	122	122	291	272	308
OVCAR	122	99.5	122	2107	1789	1582
CD3+CD28	103	102	106	2047	1999	1861
72hrs	Control			NR4A2/NGFR
No Stim	320	151	98.1	97.5		104
OVCAR	114	99.8	105	6066	6414	7051
CD3+CD28	99.8	567	302	820	1062	1023
Supp Fig 5E
	Spl				Tmr
%NGFR+ of CD8+	4.32	1.99	1.78	1.36	54.9	43.1	52.3	40.8
%NGFR+ of CD4+	4.1	4.43	2.07	1.44	15.4	28.6	34.9	17.5

[truncated: 4 more sheets: Supp Fig 6, Supp Fig 7, Supp Fig 8, Supp Fig 9]
